# Supplementary material for: Bioinspired Hemostatic Strategy via Pulse Ejections for Severe Bleeding Wounds
Source: Research (Wash D C). 2023 May 22;6:0150. doi: 10.34133/research.0150 (PMC10202099; doi:10.34133/research.0150)
Supplement: Supplementary 2 — Movies S1 to S9 [file research.0150.f2.zip]

Archive with 9 entries (9 files):
- Supplementary Movie 1.mp4
- Supplementary Movie 2.mp4
- Supplementary Movie 3.mp4
- Supplementary Movie 4.mp4
- Supplementary Movie 5.mp4
- Supplementary Movie 6.mp4
- Supplementary Movie 7.mp4
- Supplementary Movie 8.mp4
- Supplementary Movie 9.mp4
